# Supplementary material for: Exploring Visceral Fat as a Screening Marker for Cardiometabolic Risk in Children and Adolescents
Source: Children (Basel). 2025 Feb 28;12(3):308. doi: 10.3390/children12030308 (PMC11941014; doi:10.3390/children12030308)
Supplement: Supplementary file 1 [file children-12-00308-s001.zip]

Archive with 1 entries (1 files):
- children-3482635-supplementary.pdf
